# Supplementary material for: Comparative Diagnostic Performance of a Novel Reverse Transcription Loop-Mediated Isothermal Amplification (RT-LAMP) Kit for the Rapid Detection of SARS-CoV-2
Source: Pathogens. 2021 Dec 15;10(12):1629. doi: 10.3390/pathogens10121629 (PMC8706056; doi:10.3390/pathogens10121629)
Supplement: Supplementary file 1 [file pathogens-10-01629-s001.zip]

Archive with 3 entries (3 files):
- Dataset_S1.csv
- Figure_S1.pdf
- Table_S1.pdf
